# Supplementary material for: A bacterial-type cardiolipin synthase in Plasmodium spp. supports mitochondrial respiration and is important for liver stage maturation
Source: PLoS Pathog. 2026 May 11;22(5):e1014215. doi: 10.1371/journal.ppat.1014215 (PMC13175493; doi:10.1371/journal.ppat.1014215)
Supplement: S1 Table — (XLSX) [file ppat.1014215.s010.xlsx]

## Sheet: PfCls Mass spec
Protein FDR Confidence: Combined	Master	Accession	Description	Sequence	Exp. q-value: Combined	Sum PEP Score	Coverage [%]	# Peptides	# PSMs	# Unique Peptides	MW [kDa]	calc. pI	Score MS Amanda 2.0: MS Amanda 2.0	# Peptides (by Search Engine): Sequest HT		# Razor Peptides	Abundance: F1: Sample
High	Master Protein	C6KSU1	Mitochondrial cardiolipin synthase, putative OS=Plasmodium falciparum (isolate 3D7) OX=36329 GN=PF3D7_0609400 PE=4 SV=1	MSIVNKVKEAIHKKVIDIRKRRKGSEEKQKKDKKDEINFDALVDKNVNELNIENEEEREKIKERWKVILKNNAKRYGKISEGNKIEIYNEGTLAFRDILNSINKGKRRVWLESYIFDDSKLAEEVVNSLCKASKRGCDVILLIDYIGSLKMKNKWVQQLKEHGVHVIFFNTFLNSFFNMLPIFFRDHRKILIVDNTAYCGSMNVAENVFPSEIFHEYEEGDEREEDTEYSEEIGKKKKIYNDEKEEGNKSNMIKNFDNDINKGNIYDDFNKDVNKKRKCLEYYDLHIKIKGPAVKDLADVFIDSLKMSKSLISREPIEEQKKYADENSCYVQVLESNVLRKIRSIQSTFDYIIRNGATNNIYITTSYFLPPGFLRRALFSALYKGVNISFLFSGNSDVF…	0	398.766	34	32	409	32	71.2	9.32	43055.8	32		0	6.31215e+09
Peptides	Abundances (Scaled): F1: Sample		Quan Info	Top Apex RT [min]	Confidence	Annotated Sequence	Modifications	Contaminant	Quality PEP	Qvality q-value	# Proteins	# PSMs	Master Protein Accessions	# Missed Cleavages	Theo. MH+ [Da]	Sequence in Protein	Positions in Proteins
	100			29.42	High	[R].ALFSALYK.[G]		FALSE	0.000327315	0.000259576	1	10	C6KSU1	0	912.519	R.ALFSALYK.G	[377-384]
	100			36.59	High	[K].ALLEYNNIISNYINLHK.[S]		FALSE	4.06773e-07	0.000158487	1	116	C6KSU1	0	2032.09	K.ALLEYNNIISNYINLHK.S	[422-438]
	100			43.27	High	[K].DLADVFIDSLK.[M]		FALSE	5.46486e-05	0.000158487	1	2	C6KSU1	0	1235.65	K.DLADVFIDSLK.M	[296-306]
	100			14.84	High	[K].FIQEHQNK.[I]		FALSE	0.00035606	0.000259576	1	2	C6KSU1	0	1043.53	K.FIQEHQNK.I	[520-527]
	100			33.97	High	[K].GSMNFYFFQK.[K]		FALSE	0.000313783	0.000259576	1	12	C6KSU1	0	1268.58	K.GSMNFYFFQK.K	[465-474]
	100			30.2	High	[K].GSMNFYFFQK.[K]	1xOxidation [M3]	FALSE	0.00052961	0.000259576	1	6	C6KSU1	0	1284.57	K.GSMNFYFFQK.K	[465-474]
	100			29.31	High	[K].GSMNFYFFQKK.[H]		FALSE	0.000230637	0.000259576	1	5	C6KSU1	1	1396.67	K.GSMNFYFFQKK.H	[465-475]
	100			25.12	High	[K].GSMNFYFFQKK.[H]	1xOxidation [M3]	FALSE	4.8645e-05	0.000158487	1	4	C6KSU1	1	1412.67	K.GSMNFYFFQKK.H	[465-475]
	100			33.28	High	[K].KALLEYNNIISNYINLHK.[S]		FALSE	7.76633e-10	0.000158487	1	26	C6KSU1	1	2160.18	K.KALLEYNNIISNYINLHK.S	[421-438]
	100			25.67	High	[R].KNKGSMNFYFFQK.[K]		FALSE	0.0598893	0.00438692	1	3	C6KSU1	2	1638.81	R.KNKGSMNFYFFQK.K	[462-474]
	100			4.82	High	[K].KTILRK.[A]		FALSE	0.00568199	0.000647413	1	2	C6KSU1	2	758.525	K.KTILRK.A	[575-580]
	100			14.81	High	[K].ICDKFIQEHQNK.[I]	1xCarbamidomethyl [C2]	FALSE	5.74001e-06	0.000158487	1	6	C6KSU1	1	1559.76	K.ICDKFIQEHQNK.I	[516-527]
	100			34.58	High	[K].ISHDSIQITLSQLINR.[N]		FALSE	2.68523e-08	0.000158487	1	29	C6KSU1	0	1838.01	K.ISHDSIQITLSQLINR.N	[528-543]
	100			43.24	High	[R].NGATNNIYITTSYFLPPGFLR.[R]		FALSE	1.35665e-07	0.000158487	1	9	C6KSU1	0	2359.21	R.NGATNNIYITTSYFLPPGFLR.R	[355-375]
	100			39.6	High	[R].NGATNNIYITTSYFLPPGFLRR.[A]		FALSE	0.000773503	0.000380244	1	1	C6KSU1	1	2515.31	R.NGATNNIYITTSYFLPPGFLRR.A	[355-376]
	100			29.22	High	[K].NKGSMNFYFFQK.[K]		FALSE	3.66296e-06	0.000158487	1	5	C6KSU1	1	1510.71	K.NKGSMNFYFFQK.K	[463-474]
	100			25.39	High	[K].NKGSMNFYFFQK.[K]	1xOxidation [M5]	FALSE	4.38335e-05	0.000158487	1	2	C6KSU1	1	1526.71	K.NKGSMNFYFFQK.K	[463-474]
	100			39.76	High	[R].NLEVMISIFDK.[K]		FALSE	0.000122621	0.000158487	1	6	C6KSU1	0	1308.69	R.NLEVMISIFDK.K	[504-514]
	100			35.06	High	[R].NLEVMISIFDKK.[I]		FALSE	5.95764e-05	0.000158487	1	13	C6KSU1	1	1436.78	R.NLEVMISIFDKK.I	[504-515]
	100			29.34	High	[R].NLEVMISIFDKK.[I]	1xOxidation [M5]	FALSE	0.000243981	0.000259576	1	6	C6KSU1	1	1452.78	R.NLEVMISIFDKK.I	[504-515]
	100			26.08	High	[R].NIFDGLSNNNK.[K]		FALSE	0.000114702	0.000158487	1	8	C6KSU1	0	1235.6	R.NIFDGLSNNNK.K	[564-574]
	100			22.98	High	[R].NIFDGLSNNNKK.[T]		FALSE	9.75722e-05	0.000158487	1	9	C6KSU1	1	1363.7	R.NIFDGLSNNNKK.T	[564-575]
	100			42.67	High	[K].NLVVDNLWCSIGSYNWDR.[F]	1xCarbamidomethyl [C9]	FALSE	1.92024e-06	0.000158487	1	4	C6KSU1	0	2211.03	K.NLVVDNLWCSIGSYNWDR.F	[481-498]
	100			19.11	High	[K].NVNELNIENEEEREK.[I]		FALSE	5.16975e-06	0.000158487	1	4	C6KSU1	1	1858.88	K.NVNELNIENEEEREK.I	[46-60]
	100			24.65	High	[R].RALFSALYK.[G]		FALSE	0.000142758	0.000158487	1	6	C6KSU1	1	1068.62	R.RALFSALYK.G	[376-384]
	100			33.07	High	[R].RNLEVMISIFDK.[K]		FALSE	0.00051098	0.000259576	1	3	C6KSU1	1	1464.79	R.RNLEVMISIFDK.K	[503-514]
	100			29.61	High	[R].RNLEVMISIFDKK.[I]		FALSE	5.22772e-05	0.000158487	1	7	C6KSU1	2	1592.88	R.RNLEVMISIFDKK.I	[503-515]
	100			31.23	High	[K].SFIRYPIIFDK.[Y]		FALSE	3.20039e-05	0.000158487	1	10	C6KSU1	1	1398.78	K.SFIRYPIIFDK.Y	[439-449]
	100			31.39	High	[K].SFIRYPIIFDKYYNNYQK.[K]		FALSE	4.68787e-07	0.000158487	1	6	C6KSU1	2	2372.21	K.SFIRYPIIFDKYYNNYQK.K	[439-456]
	100			34.67	High	[R].SIQSTFDYIIR.[N]		FALSE	0.000107648	0.000158487	1	55	C6KSU1	0	1342.7	R.SIQSTFDYIIR.N	[344-354]
			No Quan Values		High	[R].VWLESYIFDDSK.[L]		FALSE	0.00119925	0.000445505	1	2	C6KSU1	0	1501.72	R.VWLESYIFDDSK.L	[109-120]
	100			26.27	High	[R].YPIIFDK.[Y]		FALSE	0.00124008	0.000445505	1	6	C6KSU1	0	895.492	R.YPIIFDK.Y	[443-449]
	100			27.88	High	[R].YPIIFDKYYNNYQK.[K]		FALSE	3.26285e-07	0.000158487	1	6	C6KSU1	1	1868.92	R.YPIIFDKYYNNYQK.K	[443-456]
	100			25.69	High	[R].YPIIFDKYYNNYQKK.[K]		FALSE	3.37158e-06	0.000158487	1	10	C6KSU1	2	1997.02	R.YPIIFDKYYNNYQKK.K	[443-457]
	100			11.18	High	[K].YYNNYQK.[K]		FALSE	0.000934675	0.000380244	1	6	C6KSU1	0	992.447	K.YYNNYQK.K	[450-456]
	100			8.61	High	[K].YYNNYQKK.[K]		FALSE	0.00190634	0.000445505	1	2	C6KSU1	1	1120.54	K.YYNNYQKK.K	[450-457]
