# Supplementary material for: A bacterial-type cardiolipin synthase in Plasmodium spp. supports mitochondrial respiration and is important for liver stage maturation
Source: PLoS Pathog. 2026 May 11;22(5):e1014215. doi: 10.1371/journal.ppat.1014215 (PMC13175493; doi:10.1371/journal.ppat.1014215)
Supplement: S2 Table — (XLSX) [file ppat.1014215.s011.xlsx]

## Sheet: Sheet1
Entry in phylogeny	Organism	Annotation	NCBI Accession ID//VEuPathDB ID	Sequence
CvCls	Chromera velia	Cardiolipin synthase 1, putative	Cvel_1086	MVDLDALVTRVIPPSDSESDDARQKWRATLEHLSRFGKCSEGNNISLYEGGEATLEMMLEAIDSARDRVWLEKYIFDGSKVAGAFVEALKRAARRGVDVVLVVDWLGSFEMRPSWIRQLRREGVPVVLFNPLVGSRSIGPWAFRDHRKILIVDKVGFVGSINVSSDSAGARWGGREHFYDVHAKLEGPAVAHLADVFRDTLQSSYSGVLRDPIAPPTSPLPAGEGAYVQILDTNVTKGRRNVQQVLERIVREADSHICVSTSYFVPPGFLRRALQHAARRGVNLSLLLSGNSDIPGDVRASTHLAGKFLKIPGAEMYFSQKQHMHAKHLTVDGVWGSVGSYNWDRHSSRRNLEVVLSVFNRDVAGELERLHKKKIKEDSKPFTLRDWKNRPLFMKVYDG…
PbCls	Plasmodium berghei ANKA	Mitochondrial cardiolipin synthase, putative	XP_034419680.1	MKVENKLRDKIYKHILNKKGEEWKEDGIDFNKLVDSNVEKLNINENDKKLIKTKWVNILKRNAEKYGKVSEGNKIKIYNTGYACFKNILKSIDKCKKRVWFESYIFDDSDFAEQIINSLCNASKRGCDVILLVDYIGSLKLKNKWVNKLKENNVNVIFFNTFLNSFLNILPIFFRDHRKIIILDNSAYCGSMNVSENVIPNFSNIVRTDKDEILLNIEKECQNYHLLNEKESDNAEGYIFTNGILGKKNKCLEYYDLHIKLKGPAVKDLADVFIDSLKMANTDITRDPIENQKKYKKNDEDNSSCYVQVLESNVLRKIKSIQLSFEYIIKNGANNNIYITTSYFLPPGFLRRALFYALSNGVNISFLFSGNSDIFGDVPATYYVIKKFLKKFGNEKDKV…
PkCls	Plasmodium knowlesi	Mitochondrial cardiolipin synthase, putative	OTN64669.1	MSSCGCYILAEVGGGLLGKEVVGGKTVVGGGSGRKTVGGTSPPQEALLNAQRDLKGNVYRTIRKKVDPQIMSGTEDEGTEGGQNKKEIDIERLVEDNVEQLSLNRKEKDIMKKKWKYILKKNKEKYGKVSDGNKIKIYNDGHTTFRDILRSIEKSKKRVWFESYIFDDSELAQQVVDSLCNAAKRGCDVILLVDYIGSLKIKNKWVNMLKENNVHVLFFNTFLNSFLNMLPIFFRDHRKIIIVDNAAYCGSMNVSESVVPSGVGWQRGDVGEMESDVGEVESDVGEMETDVGEMERDTEEAETKEPANETYGGTSTCEGIMPNRCEHPGPSEKHVKVSEKKNKSKLLQYYDLHIKVKGPAVKDLADVFIDSLKMTKTSIIRGTIEEQKRYVDDEGKSCF…
PvCls	Plasmodium vivax	Cardiolipin synthetase, putative	XP_001616116.1	MKDVGGKATKVKAVGGKAAGGQTAGSAPAASIPAASPPRAAVLKAQRDLNGSACKTARKRVDPQGKGGTEGDHAGEEKKKKKTEQKREQKTGQKREQKTGQKTEQKTEQKKEPKTGPKKPQQIDIEKLVEENVEQLPLDSREKEVIKNKWKYILKKNKEKYGKVSDGNKVKIYNDGHAAFRDILQSIEKSKKRVWLESYIFDDSELAKEVVDSLCNAARRGCDVILLIDYIGSMKIKNKWVNQLRESNVHVLFFNTFLSSFLNMFPILFRDHRKILIVDAAAYCGSMNVSESVVPSGVGWRSGGEAASEAVSEAVHAADATEGAVDEAVEVTEGASSSTAASPSTASSASSTGGGIMPGRCEHSEASQRKGSGNDSGNDSGGGNGKRLRYYDLHIKMKG…
PfCls	Plasmodium falciparum 3D7	Mitochondrial cardiolipin synthase, putative	XP_966084.1	MSIVNKVKEAIHKKVIDIRKRRKGSEEKQKKDKKDEINFDALVDKNVNELNIENEEEREKIKERWKVILKNNAKRYGKISEGNKIEIYNEGTLAFRDILNSINKGKRRVWLESYIFDDSKLAEEVVNSLCKASKRGCDVILLIDYIGSLKMKNKWVQQLKEHGVHVIFFNTFLNSFFNMLPIFFRDHRKILIVDNTAYCGSMNVAENVFPSEIFHEYEEGDEREEDTEYSEEIGKKKKIYNDEKEEGNKSNMIKNFDNDINKGNIYDDFNKDVNKKRKCLEYYDLHIKIKGPAVKDLADVFIDSLKMSKSLISREPIEEQKKYADENSCYVQVLESNVLRKIRSIQSTFDYIIRNGATNNIYITTSYFLPPGFLRRALFSALYKGVNISFLFSGNSDVF…
TgPLD	Toxoplasma gondii ME49	Phospholipase D active site domain-containing protein	XP_018635596.1	MSAVVEQEKMVPPSSSGLPSRRCAAAVLSASLGSLATLAALKEDEEKRFSRPAFFSVASSLTSSFMEYGTNASIVGDSFCAARDSRRHSNGSLSHVSNGEGSRLEEKKTNRFFPLRGTNDADNTAPARPDGRGRQGGGATDVKGSVGEGHAGITSQRQERTICLLQVPVSSLPSEAVNENKQAGWKGHVREKHLRREVRKGAQWAQAHAEPGTLLSRFSPSRLHRNAVSLCASDSPSPGSSLSSSFCSLPCSSSATSGSLSKFSTKLSNSSSSGDASLDIPSHVRRAVSRLRLFQEQQRREERDGGAEPAAAGGPCGPGAETTQIDSEARTSREGERREQGAPGVTRRGQSLQLSEADFSRLETQWLALMERVKHFGRLSSGNSVKIYHEGDKAFSSIL…
BbPLD	Babesia bovis	Phospholipase D (PLD) active site motif family protein	XP_051623131.1	MVLCSMVVSKRASSFVASTRVDSDCDVSPVSHQWPFIESEVRRILGSCHIFSSGSEVVLCDSKVTKWLRVLSTLHSRMGRMSAGNQIMVCGSGDIAACEMIKAIDEAVERVLMEVYIFDDSRLAARFVTALVNASRRGCRVTLVVDYVGSFKFPSLYLNELTKYGVEVLTFNPVTDRNLAVGTFPFRNHKKVLIVDNRIAFCGSMNISADSTTPMMGGNGNFYDVNIRACGPVVCDFVDIFKRTLEMTDYDISNIRCTPATPIEGGVIVQVLESDVSRIRRRTGIQSYLSTLISNAENNIYLTTSYFYPPGFLRRCLMDAIKRNLSIHMLLSGNSDIPGDVNATMHVLRKFFKRISEQTLHKFKVFMTTQEHCHGKYMIVDDLWSSVGSFNWDRWSSRR…
TaCls	Theileria annulata (strain Ankara)	Cardiolipin synthetase, putative	XP_952999.1	MFKFYDKKNNFNPSLDIDSFIYNIDSLNSKNYSNLKYFSASEITKWNGILTSLSSNFGKMSPGNIVHIFQDGNETLTDMLKEINKAKESVFLEMYIFDDSPVAEIFANALKNAALRGCKIVLLLDYIGSIRFSSKIQRELEEVGVKIHFFNPLRLNNSIGPVTFRNHKKLLIIDQKTAYCGSLNICKSSVGEDLGGDGGYIDVNVRINGPSVYDLCMSFLESLKIAKVNTDDLKFSERSEPLPGGSIVQIFESNTRKNKKDVLNSLLLVISKASNSIHLSTSYFIPPGSLRRSLISAKNRNLNIRMLLSGNSDLPGDTSSTYYILKKFFVPHNHPVLLIRSRFAKPIGNNFKVFMTRNRHYHGKVMVVDDIWSSIGSFNWDRLSSRRNMEITLGIFDPL…
EtCls	Eimeria tenella	Cardiolipin synthase, putative	XP_013229920.1	MLLHSLAPTIPAAAAAAAAAAAAAARSNAAAASGSDAPGCRRCYICGRRERSSSSSSSSCSMGSSRSSETSSSCRLRRWLFGPSSQQQQQQQQQQQQIGSCNQEDMQRILRRAVRTLKESREKEAAAKGRPPHPTDYELMERRWSGFLKAVEKHGKISRGNFIEVYTDGDETLQAMLESIAAAEQFVFMESYIFDGSRAAAAVKEALKAAAARGCLVILLIDGIGSFGFSQKWLSELLLAKVHVGIFNPPLPQGFYAPAAAAAAAAAAADLGQLHAVRAGSLAFRNHRKTLVVDGREAFVGSFNVSEGSTGPANGGTGRFLDLHARLWGPAAADLGKVFVGSLEAAKAQTLADKAAAQLQQVLESDVPKRRRCIQEVLRQAIQTACCSLHLGTAYFLPP…
CpPLD	Cryptosporidium parvum Iowa II	Phospholipase D/Transphosphatidylase	QOY42648.1	MKRKDKNEIINTNYIASKPWLAEEVNNRLKERDNIFNVCEDEFESNKWFQLMNKFSKYGEITRGNKIKLFENSRDSYLSMIESIDSAKKRVWFETYIFEECETGEKFVDSFCEASQRGCEVILLLDAFGSSKFPKRWEQKLLKNNVKVIWFNPISQIFKDTFLFRNHRKLLIADEKAYCGSINITNRINDSSLNDEANIKNYNIICNSAYKKLIFLFKQVIYSISPIKVNKLCFYDVHAEIEGPATYDLGKVFIDSLKESKCGQIPIIFQRPKEIKNGTILQVLYSNTRRQHRGIQNVLNIATKNSNSYIYLTTSYFFPPSFLRRAIQTAINNNVKVSMLLSGRSDIPGDTIATKYLIKRFIQNNVRFFFTRNIHCHAKYITIDGIWSSFGSFNWDGFS…
TbCls	Trypanosoma brucei brucei TREU927	Cardiolipin synthetase, putative	XP_844406.1	MTAMQRLWRRSVKVCIINALVIPSITFTLGVHHVFVKSTGSRWRNWWGMTFNGRFRATLRGINIRNASMTSLSLTGSHAQKQTVLGSTPGALGTIPTVALNGVNPLPRYRHNLLFGTLSFGDRWDRIQRRLAVLGRASTGNVVVPFSDSADAFRRMWESVDSASDSVLWQTYICKDDFVGQKTVKKLEEAHRRGCKTELLYDCGGNITGRRRLVGDLKKSGANVIEHRPMWEHFFPYFLRGMKWELSPGIRNHRKILIVDNKLGFCGGLNIGDEYCGTSEGGNGRFRDTHCVVMGPAVMHMREVYEDTKAPKPWKWSLARWRQIASATMNLRYLEGMNVKHDYLEPTTTFVRQGGGVYLRRQMERAERSTVRMMERMRWKRQRERLNRCLLTLAKNLRE…
LdCls	Leishmania donovani HU3	Cardiolipin_synthetase_putative	AYU82541.1	MAVGAPSPLCKGLSLFERLQQRRVQLYTSANIKNKVRQAFLSAVAAYEQLLAAATKALEPSSQFLALSAATALPPSQPSPAASGSADACGAAAFYLDKMQHTFEEAKRYYNSTPFDQRWDDILSSLAVLGRISHGNVVVPFHDSAKAFESMWAAVKEAKERVHWQTYICKDDFIGQGTVRRLVEARRRGCDTELLYDCGGNISGRARLTEELKQCGAKVIPYRPFFRSVATYFIKGLDWKRSPGLRNHRKILLVDARQGFCGGLNVGNEYCGKAAGGTGKFRDTHCGVIGPAAAHLAEVYRDTKQPHPWKYGWRRWRQIASQQITRRVKQGRMRMERNELYRAFQEERGRSGRRLQDVPSASMKAMRGRWNKQKNQLLTLMQWSRSGLSSDSVLDREAV…
EcClsA	Escherichia coli	Cardiolipin synthase ClsA	CAL6807750.1	MTTVYTLVSWLAILGYWLLIAGVTLRILMKRRAVPSAMAWLLIIYILPLVGIIAYLAVGELHLGKRRAERARAMWPSTAKWLNDLKACKHIFAEENSSVAAPLFKLCERRQGIAGVKGNQLQLMTESDDVMQALIRDIQLARHNIEMVFYIWQPGGMADQVAESLMAAARRGIHCRLMLDSAGSVAFFRSPWPELMRNAGIEVVEALKVNLMRVFLRRMDLRQHRKMIMIDNYIAYTGSMNMVDPRYFKQDAGVGQWIDLMARMEGPIATAMGIIYSCDWEIETGKRILPPPPDVNIMPFEQASGHTIHTIASGPGFPEDLIHQALLTAAYSAREYLIMTTPYFVPSDDLLHAICTAAQRGVDVSIILPRKNDSMLVGWASRAFFTELLAAGVKIYQFE…
EcClsB	Escherichia coli	Cardiolipin synthase ClsB	WP_000650317.1	MKCSWREGNKIQLLENGEQYYPAVFKAIGEAQERIILETFIWFEDDVGKQLHAALLAAAQRGVKAEVLLDGYGSPDLSDEFVNELTAAGVVFRYYDPRPRLFGMRTNVFRRMHRKIVVIDARIAFIGGLNYSAEHMSSYGPEAKQDYAVRLEGPIVEDILQFELENLPGQSAARRWWRRHHKAEENRQPGEAQVLLVWRDNEEHRDDIERHYLKMLTQARREVIIANAYFFPGYRFLHALRKAARRGVRIKLIIQGEPDMPIVRVGARLLYNYLVKGGVQVFEYRRRPLHGKVALMDDHWATVGSSNLDPLSLSLNLEANVIIHDRNFNQTLRDNLNGIIAADCQQVDETMLPKRTWWNLTKSVLAFHFLRHFPALVGWLPAHTPRLAQVGPPAQPTME…
EcClsC	Escherichia coli	Cardiolipin synthase ClsC	WP_412152509.1	MMKKTPTSTKDSLPNKEMNDLPQLASAVLPLCSQHPGQCGLFPLEKSLDAFAARYRLAEMAEHTLDVQYYIWQDDMSGRLLFSALLAAAKRGVRVRLLLDDNNTPGLDNILRLLDSHPRIEVRLFNPFSFRLLRPLGYITDFSRLNRRMHNKSFTVDGVVTLVGGRNIGDAYFGAGEEPLFSDLDVMAIGPVVEDVADDFARYWYCKSVSPLQQVLDVPEGEMADRIELPASWHDDAMTHRYLRKMESSPFINHLVDGTLSLIWAKTRLLSDDPAKGEGKAKRHSLLPQRLFDIMGSPSERIDIISSYFVPTRAGVAQLLRMVRKGVKIAILTNSLAANDVAVVHAGYARWRKKLLRYGVELYELKPTREQSSTLHDRGITGNSGASLHAKTFSIDGKT…
PsCls	Pseudomonas syringae	Phospholipase D family protein	WP_007246501.1	MGHIAKSSHLQTRKVNLNNSWALPFCLLVAVCVSGCAHQQIASEPSQAMPPSDSAFGRSIQAMAMPHEGRSGFRLLPDSSDAFKARAELIRNAKTSLDLQYYIVHDGLSTRALIDELLKAADRGVRVRILLDDTTSDGLDQAIATLAAHPNIQIRLFNPQNLGRETGVTRSLGRLMNLSRQHRRMHNKLWLADSSAAIVGGRNLGDEYFDAEPNLNFTDIDMLSVGPVAEQLGHSFDQYWNSTLSKPIDQFMYFLPDGQDLAEARQRLDDSLEQAHQQHKALYERLMAYKTQPRMKTWLNELVWAHNQALWDAPTKVLAQGEPDPHLLLTTQLAPELLNTRKELMLISAYFVPGQEGLLYLTGRADAGVNVSLLTNSLEATDVPAVHGGYAPYRKALLE…
SpCls	Streptococcus pneumoniae	Cardiolipin synthase	VDG79167.1	MKYRKFQLLMSKYGFSLSIMLLELCLVFGLFLYLGRMAPILWITVLILLSIITIISIVNRNTTPENKVTWLLVAFVPVFGPLLYLMFGERRLSKKEIKQLKKLGSMHFQEANSQLLKEKLKESDKAAYGVIKSLLSMDTNADIYDQTASTFFPNGEAMWKKMVEDLKKAEKFIFLEYYIIEEGLMWNRILDILEQKVAQGVEVKMLYDDIGCMATLTGDYAHRLRQLGIEAHKFNKVIPRLTVAYNNRDHRKILIVDGQIAYTGGVNLADEYINHVERFGYWKDSGIRLDGLAVKALTRLFLTTWYINRGEISDFDQYHLENHSIPSDGLTIPYGSGPKPIFRAQVGKKVYQSLINQATESVYITTPYLIIDYDLTETIKNAAMRGVDVRIITPYIPDK…
XcCls	Xanthomonas campestris	Phospholipase D family protein	WP_011035434.1	MTSLLRILVLATLLLGTGCAGLSQTERHRAAGIAVAARSTVVTCTQADRCAQPSPLRALGGDAIAASTAAAPRHYATIVDHGEESLVARLNLIRSATRSIDLQTYIFDKDDSARMVLDALTAAAQRGVKVRILIDQLSAIADLQILGALASSHENLQLRIYNPTFGKVKLNYFDYAGSVVCCFRRFNQRMHNKLLVVDDVLGVVGGRNYQDDYFDWDSEYNFRDRDVILAGPEVRAMAVNFDAFWNARRSVPAERLNDVGRLLLDDGPQTMPPAKFRRPERVARVDREANDPQFVQAAFVAPAMPVQRVLYVADLPQKHRKEHGAKAVSTAPELDSLIAGAQQEVLLQTPYLVLSDPAQEIFRTLRKRAQPPRIVVSTNSLAATDNPIVYALSYKFKRR…
TtPLD	Tetrahymena thermophila (strain SB210)	Phospholipase D domain protein	XP_001030185.2	MSQDINLDFLNSDFHKSAKNIFQKFYKNEYKMEDVLFPKSEMVLEGDEFFKKIWYEIDQAKTYVWMLTYAFNNSETANTTFLKMIEACKRGCNVVLFVDDLQNHVNKQLLSEFEKYGGLFKSLNPTYRHMYKNIPSQEFFRRHHEKILVIDNYACIGSANIEDCYGGYKYGTHEFYDINYMSKNMNLSRFRNHISQTADLYGLQLNKYNQSNIETCQILEKLYPDSDYVDFQTLVRKNHQPNVKDCQNEVIKQINSAQDNIVMIQPYYYPMKEFDDILIKALKRGVKVELITSQNRDQPAYAKLSNKNLMKNLIEHGCKVYEITDRLLHMKTYMVDNKHFTVGSFNNDRWSWRVNNEMNLFIFNSEKESQKMQQIIDHVKAESVELEKSKKIPGIVRQF…
