# Supplementary material for: A bacterial-type cardiolipin synthase in Plasmodium spp. supports mitochondrial respiration and is important for liver stage maturation
Source: PLoS Pathog. 2026 May 11;22(5):e1014215. doi: 10.1371/journal.ppat.1014215 (PMC13175493; doi:10.1371/journal.ppat.1014215)
Supplement: S3 Table — (XLSX) [file ppat.1014215.s012.xlsx]

## Sheet: Primer list
Primers for PCR amplification of PfCls (restriction enzyme sites are underlined)
Primer ID	Primer Sequence 5’-3’
FP	CCCGAATTCATGAGCATTGTTAATAAAGTAAAA
RP	CCCAAGCTTATAACTCATAAATATTTGAAGAAA
Primers used for PbCls
Primer ID	Primer Sequence 5’-3’
2101	CGGGCCCCCCCTCGAGGATTTATGGACCGTATTTATGT
2102	GTATATTTTCCATCGATCATATATCCTTATTATACCAAAAT
2103	GTACCGACCGCGGCCGCATAACATTTGTTCATTTATCCTCAC
2104	ATTACGCCAGGCGCGCCGATGATATGCGAAAGGTTATGGAAG
1215	GTTGTCTCTTCAATGATTCATAAATAG
1225	TTCCGCAATTTGTTGTACATA
2183	CAATTAAATAGGTATGTAGTGTG
2184	GCATGCCATAGTAGACACTC
2206	GCGTCCCATTCGCCATTCAGGCGGTGATGTACCTGCTACATATTATG
2207	TGCTCACCATCTCGAGGTTCCCCACATCATGTTCAAAG
