# Supplementary material for: A bacterial-type cardiolipin synthase in Plasmodium spp. supports mitochondrial respiration and is important for liver stage maturation
Source: PLoS Pathog. 2026 May 11;22(5):e1014215. doi: 10.1371/journal.ppat.1014215 (PMC13175493; doi:10.1371/journal.ppat.1014215)
Supplement: S4 Table — (XLSX) [file ppat.1014215.s013.xlsx]

## Sheet: MRM Table
Compound name	Precursor m/z	Product m/z	Dwell (ms)	Fragmentor (V)	CAV (V)	CE (V)	Polarity
CL 64:1	1349.9	253.2	100	120	5	60	Negative
CL 64:2	1347.9	253.2	100	120	5	60	Negative
CL 64:3	1345.9	253.2	100	120	5	60	Negative
CL 64:4	1343.9	253.2	100	120	5	60	Negative
CL 66:1	1378	281.2	100	120	5	60	Negative
CL 66:2	1376	281.2	100	120	5	60	Negative
CL 66:3	1373.9	279.2	100	120	5	60	Negative
CL 67:1	1392	281.2	100	120	5	60	Negative
CL 67:2	1390	279.2	100	120	5	60	Negative
CL 68:0	1408	283.3	100	120	5	60	Negative
CL 68:1	1406	281.2	100	120	5	60	Negative
CL 68:2	1404	279.2	100	120	5	60	Negative
CL 68:3	1402	279.2	100	120	5	60	Negative
CL 68:4	1400	279.2	100	120	5	60	Negative
CL 69:0	1422	283.3	100	120	5	60	Negative
CL 69:1	1420	281.2	100	120	5	60	Negative
CL 69:2	1418	279.2	100	120	5	60	Negative
CL 70:0	1436.1	283.3	100	120	5	60	Negative
CL 70:1	1434	281.2	100	120	5	60	Negative
CL 70:2	1432	279.2	100	120	5	60	Negative
CL 70:4	1428	279.2	100	120	5	60	Negative
CL 70:5	1426	279.2	100	120	5	60	Negative
CL 71:1	1448.1	281.2	100	120	5	60	Negative
CL 71:2	1446	279.2	100	120	5	60	Negative
CL 72:1	1462.1	281.2	100	120	5	60	Negative
CL 72:2	1460.1	281.2	100	120	5	60	Negative
CL 72:3	1458	281.2	100	120	5	60	Negative
CL 72:4	1456	281.2	100	120	5	60	Negative
CL 72:5	1454	281.2	100	120	5	60	Negative
CL 72:6	1452	279.2	100	120	5	60	Negative
CL 74:0	1492.1	283.3	100	120	5	60	Negative
CL 74:1	1490.1	281.2	100	120	5	60	Negative
CL 74:2	1488.1	279.2	100	120	5	60	Negative
CL 74:4	1484.1	279.2	100	120	5	60	Negative
CL 74:6	1480	279.2	100	120	5	60	Negative
FA 15:0 (Internal Standard)	241.2	241.2	100	100	7	0	Negative

## Sheet: CL dataset
Normalized Area
Sample	64:1	64:2	66:1	66:2	66:3	68:1	68:2	68:3	68:4	69:1	69:2	70:1	70:2	70:4	70:5	71:1	71:2	72:1	72:2	72:3	72:4	72:5	72:6	74:1	74:2	74:4	74:6	Total CL	Mean of WT	Total CL relative abundance (%)
WT1	0.000492134	0.000433617	0.00681588	0.0125995	0.00874958	0.00353593	0.00278956	0.00530414	0.00288954	0.00270875	0.00208659	0.00700358	0.00486392	0.00086804	0.000825771	0.00220508	0.00250843	0.00326828	0.00506545	0.0035702	0.00216382	0.000699818	0.000829233	0.00342477	0.0024915	0.00149525	0.00279338	0.0924818	0.0992664	93.1652
WT2	0.00111415	0.000630155	0.00841167	0.0137649	0.00861447	0.00317953	0.00240467	0.00415773	0.00247836	0.0023721	0.00206604	0.00692768	0.00506985	0.000804184	0.000756931	0.00177558	0.00238609	0.00258228	0.00430346	0.00307472	0.00254612	0.000924204	0.000546367	0.00377476	0.00225657	0.00119459	0.00279051	0.0909077		91.5795
WT3	0.000695549	0.000400407	0.00806933	0.0103667	0.00737556	0.00326763	0.00240775	0.00589354	0.00311984	0.00243126	0.0031403	0.0106467	0.00883671	0.00140232	0.000853977	0.00199502	0.0020033	0.00479647	0.0086834	0.00691041	0.00479223	0.00132059	0.0010489	0.00406331	0.0025956	0.00263204	0.00466097	0.11441		115.255
WT4	8.61802e-05	2.83672e-05	0.00416364	0.00211694	0.00239352	0.00163432	0.00133222	0.00136283	0.000432203	0.000563227	0.000891729	0.00136083	0.00160049	0.000311829	2.04266e-05	0.000846153	0.000563016	0.0010827	0.00071	0.000833683	0.00090103	0.000539833	0.000439882	0.000450826	0.000404009	0.00012668	0.00111951	0.0263161	0.0386146	68.1507
WT5	0.000270787	8.79189e-05	0.00855079	0.00576606	0.00488143	0.0033034	0.00286364	0.00323	0.0010489	0.00188646	0.00176675	0.00264786	0.00268724	0.00047493	0.000636094	0.00171561	0.000874308	0.000974435	0.00126706	0.0013537	0.00187576	0.000430926	0.000584875	0.000656594	0.000693634	0.000440103	0.00181405	0.0527833		136.693
WT6	0.000117964	9.25146e-05	0.00443147	0.0035423	0.00288254	0.00238418	0.00191226	0.00194769	0.000632747	0.0012592	0.00138052	0.00194729	0.00176226	0.000207287	4.57158e-05	0.0011237	0.00105373	0.0011445	0.00111184	0.00113589	0.00150563	0.000359385	0.000734269	0.000822258	0.000674791	0.000572422	0.00195991	0.0367443		95.1565
KO1	0.000708204	0.000443203	0.0107539	0.0110526	0.00280122	0.00369368	0.00205063	0.00237802	0.00200339	0.0017823	0.00167691	0.00660336	0.00332045	0.000496795	0.000794086	0.00189444	0.001364	0.00218349	0.00400413	0.00223744	0.00196296	0.000677426	0.00075242	0.00221301	0.000719055	0.000624944	0.00166032	0.0708524		71.376
KO2	0.000847382	0.00074401	0.0118284	0.0111295	0.00389654	0.00453912	0.00169343	0.00264157	0.00203617	0.0016513	0.00123265	0.00662114	0.00322864	0.000556227	0.000759221	0.00198646	0.00126463	0.00262943	0.00347877	0.00230155	0.0021304	0.0007499	0.000607963	0.00256246	0.00140206	0.000960296	0.00172934	0.0752085		75.7643
KO3	0.000873453	0.000599686	0.0115237	0.00893961	0.00470792	0.00400918	0.00186245	0.00247784	0.00234339	0.00201275	0.00112328	0.00585071	0.00303514	0.000527229	0.000562905	0.00218926	0.00158669	0.00220657	0.00319769	0.00221974	0.00186457	0.000756684	0.000540852	0.0023691	0.00103045	0.000813775	0.00213687	0.0713615		71.8888
KO4	1.79896e-05	1.52612e-06	0.00163294	0.000891709	0.000643771	0.000717886	0.000577493	0.000691176	0.000175581	6.33246e-05	0.000201132	0.000337478	0.000233281	1.77825e-05	1.2351e-05	0.000208269	6.2165e-05	0.000249583	0.000131554	0.000233116	0.000274261	6.19284e-05	0.000294516	9.36227e-05	2.82345e-05	9.15603e-06	0.000218206	0.00808003		20.9248
KO5	8.7839e-06	1.17916e-05	0.00199391	0.00114011	0.000904187	0.000542786	0.000701827	0.00076584	0.000189733	0.000377714	9.9874e-05	0.000350776	0.000154256	4.55654e-05	4.90656e-05	0.000425765	0.000255344	0.000250452	0.000121863	0.000184769	0.000274207	0.00011191	0.000450331	3.40141e-05	8.48732e-05	0.000137674	0.000352421	0.0100198		25.9484
KO6	6.50205e-05	2.21049e-05	0.00201053	0.000718246	0.000807385	0.000873461	0.000521161	0.000614944	0.00018562	0.000171407	0.000238225	0.000404729	0.000281899	0.000103461	0.00010837	0.000188526	0.000249072	0.000247184	0.000169938	0.000218446	0.000323491	0.000175085	0.000214667	0.000159224	0.000119352	0.00020501	0.000431867	0.00982842		25.4526
Relative abundance (%)
Sample	64:1	64:2	66:1	66:2	66:3	68:1	68:2	68:3	68:4	69:1	69:2	70:1	70:2	70:4	70:5	71:1	71:2	72:1	72:2	72:3	72:4	72:5	72:6	74:1	74:2	74:4	74:6
WT1	0.532141	0.468868	7.36997	13.6238	9.46087	3.82338	3.01634	5.73534	3.12444	2.92895	2.25621	7.57293	5.25933	0.938606	0.892902	2.38434	2.71235	3.53397	5.47724	3.86044	2.33973	0.756709	0.896644	3.70319	2.69405	1.61681	3.02047
WT2	1.22558	0.693182	9.25299	15.1416	9.47607	3.49754	2.64517	4.57357	2.72624	2.60935	2.27268	7.62057	5.57693	0.884617	0.832638	1.95317	2.62474	2.84056	4.73388	3.38224	2.80078	1.01664	0.601014	4.1523	2.48226	1.31407	3.06961
WT3	0.607946	0.349976	7.053	9.06104	6.44662	2.85608	2.10449	5.15126	2.7269	2.12505	2.74479	9.30572	7.72374	1.2257	0.746419	1.74375	1.75099	4.19236	7.58974	6.04005	4.18865	1.15426	0.916791	3.55154	2.26869	2.30053	4.07392
WT4	0.327481	0.107794	15.8217	8.0443	9.09526	6.21036	5.06237	5.1787	1.64235	2.14024	3.38853	5.1711	6.08179	1.18494	0.0776203	3.21534	2.13944	4.11422	2.69797	3.16796	3.42387	2.05134	1.67153	1.71312	1.53522	0.481379	4.2541
WT5	0.513015	0.166566	16.1998	10.924	9.24805	6.25841	5.42528	6.11936	1.98718	3.57396	3.34718	5.01648	5.09109	0.899773	1.2051	3.25028	1.65641	1.8461	2.4005	2.56463	3.5537	0.816406	1.10807	1.24394	1.31412	0.833792	3.43679
WT6	0.321041	0.25178	12.0603	9.64042	7.84488	6.48858	5.20425	5.30066	1.72203	3.42692	3.7571	5.29958	4.79601	0.564134	0.124416	3.05817	2.86775	3.11477	3.02589	3.09135	4.0976	0.978069	1.99832	2.23778	1.83645	1.55785	5.33391
KO1	1.02727	0.642878	15.5988	16.0321	4.06324	5.35778	2.9745	3.44938	2.90598	2.58528	2.43241	9.57836	4.8164	0.720615	1.15184	2.74794	1.97852	3.16721	5.8081	3.24547	2.84733	0.982624	1.09141	3.21002	1.04301	0.906498	2.40834
KO2	1.22915	1.07921	17.1574	16.1436	5.65204	6.58411	2.45636	3.83166	2.95352	2.39525	1.788	9.60413	4.68322	0.806822	1.10127	2.88141	1.83438	3.81406	5.04605	3.33846	3.0902	1.08775	0.881866	3.71692	2.03373	1.39293	2.50846
KO3	1.26697	0.86986	16.7154	12.9671	6.82897	5.81542	2.70153	3.59417	3.39915	2.91954	1.62935	8.48661	4.40255	0.764759	0.816509	3.17558	2.30153	3.20069	4.63834	3.21979	2.70461	1.09759	0.78452	3.43644	1.4947	1.1804	3.09959
KO4	0.0260944	0.00221368	2.36863	1.29345	0.933807	1.04131	0.837669	1.00257	0.254684	0.091854	0.291748	0.489521	0.33838	0.0257939	0.0179155	0.3021	0.0901719	0.362027	0.190822	0.338141	0.397822	0.0898288	0.427204	0.135802	0.0409548	0.0132811	0.316513
KO5	0.0127413	0.0171041	2.89223	1.65376	1.31155	0.787325	1.01802	1.11087	0.275213	0.547884	0.14487	0.50881	0.223753	0.0660938	0.0711709	0.617583	0.370383	0.363287	0.176766	0.268013	0.397745	0.162328	0.653217	0.0493384	0.123111	0.1997	0.511196
KO6	0.094314	0.0320638	2.91633	1.04183	1.17113	1.26698	0.755957	0.891993	0.269247	0.248631	0.345551	0.58707	0.408902	0.150073	0.157193	0.273463	0.361285	0.358547	0.246499	0.316862	0.469232	0.253965	0.31138	0.230958	0.173123	0.297373	0.626434

## Sheet: PE dataset
Normalized Area
Sample	PE 32:0	PE 32:1	PE 34:0	PE 34:1	PE 34:2	PE 36:0	PE 36:1	PE 36:2	PE 36:4	PE 38:4	PE 40:6	Total PE	Mean of WT	Total PE relative abundance (%)
WT1	3.10197	3.40593	1.97394	39.1546	33.9667	9.25238	16.9513	24.2067	13.4115	11.416	28.6715	185.513	256.874	72.2194
WT2	11.1811	10.2846	4.93617	56.4238	48.5867	24.6913	19.0316	25.8622	21.4894	13.9633	40.826	277.276		107.943
WT3	6.21573	9.0608	3.94952	63.5545	52.9094	19.9109	28.8954	41.7285	28.4942	23.5326	29.581	307.833		119.838
KO1	5.85621	4.07691	2.31441	31.6326	21.6907	13.8913	11.0452	14.5258	6.20735	5.75214	20.4501	137.443		53.5059
KO2	7.73069	4.11278	2.64192	30.8146	22.8883	14.7953	9.57355	13.319	7.98542	6.21252	19.6009	139.675		54.3749
KO3	6.41834	3.95209	1.95673	28.1682	18.1235	9.44775	8.13211	10.9644	7.43967	5.33819	20.2211	120.162		46.7786
Relative abundance (%)
Sample	PE 32:0	PE 32:1	PE 34:0	PE 34:1	PE 34:2	PE 36:0	PE 36:1	PE 36:2	PE 36:4	PE 38:4	PE 40:6
WT1	1.67211	1.83596	1.06405	21.1062	18.3096	4.98747	9.13757	13.0485	7.22943	6.15374	15.4553
WT2	4.03248	3.70916	1.78024	20.3493	17.5229	8.90494	6.86378	9.32722	7.75018	5.03587	14.7239
WT3	2.01919	2.94342	1.28301	20.6458	17.1877	6.4681	9.38672	13.5556	9.2564	7.64462	9.60945
KO1	2.2798	1.58713	0.90099	12.3145	8.44412	5.40783	4.29984	5.65485	2.4165	2.23929	7.96115
KO2	3.00953	1.60109	1.02849	11.996	8.91035	5.75974	3.72695	5.18504	3.1087	2.41851	7.63054
KO3	2.49864	1.53853	0.761747	10.9658	7.05541	3.67798	3.1658	4.26838	2.89624	2.07814	7.872

## Sheet: PA and PG dataset
Normalized Area
Sample	PG 16:0	PG 18:0	PG 18:1	PG 34:1	PG 34:2	PG 36:1	PG 36:2	PA 18:0	PA 18:1	PA 32:0	PA 34:1	PA 34:2	PA 36:2	Total PG and PA	Total PG	Mean of WT PG	Total PG relative abundance (%)	Total PA	Mean of WT PA	Total PA relative abundance (%)
WT1	0.0657886	0.0166223	0.0141538	0.0253127	0.0288933	0.00317681	0.0253769	0.00583138	0.00338453	0.00138401	0.0101144	0.00261703	0.00682079	0.209477	0.179324	0.297252	60.3274	0.0301521	0.0474325	63.5686
WT2	0.238936	0.0395606	0.027358	0.0440386	0.0424366	0.00367576	0.0206398	0.0164821	0.013197	0.00321219	0.0183476	0.00611292	0.00873583	0.482733	0.416646		140.166	0.0660876		139.33
WT3	0.122647	0.0246202	0.0307372	0.0525097	0.0438661	0.0053277	0.0160771	0.00713683	0.00427115	0.00231739	0.0142475	0.00507276	0.013012	0.341843	0.295786		99.5067	0.0460577		97.1016
KO1	0.102241	0.0257972	0.0162205	0.0208723	0.0202148	0	0.0114506	0.0083584	0.0063904	0.0035544	0.0131937	0.0035974	0.00714732	0.239038	0.196796		66.2053	0.0422417		89.0565
KO2	0.0725444	0.0140485	0.0119111	0.0265498	0.0145122	0	0.0117376	0.00321316	0.00456826	0.00544765	0.0173064	0.00196063	0.00854953	0.192349	0.151303		50.9008	0.0410456		86.5348
KO3	0.069973	0.0141282	0.00967546	0.0226024	0.0201988	0	0	0.00732024	0.00580654	0.00280018	0.015503	0.00227107	0.00640192	0.176681	0.136578		45.9468	0.040103		84.5476
Relative abundance (%)
Sample	PG 16:0	PG 18:0	PG 18:1	PG 34:1	PG 34:2	PG 36:1	PG 36:2	PA 18:0	PA 18:1	PA 32:0	PA 34:1	PA 34:2	PA 36:2
WT1	31.4062	7.93518	6.75675	12.0838	13.7931	1.51655	12.1144	2.78378	1.61571	0.660701	4.82841	1.24932	3.25611
WT2	49.4965	8.19513	5.66732	9.12277	8.79089	0.761447	4.27561	3.41432	2.73381	0.665416	3.80077	1.26631	1.80966
WT3	35.8783	7.20219	8.99162	15.3608	12.8322	1.55852	4.70306	2.08775	1.24945	0.677909	4.16785	1.48394	3.80643
KO1	29.6622	7.48429	4.70591	6.05547	5.86472	0	3.32205	2.42494	1.85399	1.03121	3.82778	1.04368	2.07359
KO2	21.0466	4.07575	3.45565	7.70264	4.21027	0	3.40532	0.932205	1.32535	1.58047	5.02093	0.568819	2.48039
KO3	20.3006	4.09888	2.80705	6.55741	5.86008	0	0	2.12375	1.6846	0.812391	4.49775	0.658885	1.85733

## Sheet: PC dataset
Normalized area
Sample	32:0	32:1	34:0	34:1	34:2	36:0	36:1	36:2	36:4	38:4	Total PC	Mean of WT	Total PC relative abundance (%)
WT1	278.736	58.789	162.463	575.754	318.089	18.2429	269.69	267.84	90.0463	38.543	2078.19	2985.08	69.6193
WT2	609.461	97.4939	489.501	881.147	372.557	65.7913	484.767	369.687	125.154	64.9144	3560.47		119.276
WT3	406.132	96.0319	336.748	862.815	394.735	33.6171	517.128	464.085	136.976	68.3049	3316.57		111.105
KO1	374.08	75.773	253.914	523.034	265.85	33.275	259.647	199.498	56.7536	24.9715	2066.79		69.2375
KO2	431.834	68.6833	282.017	533.04	272.878	28.4131	241.918	185.477	70.2089	27.3565	2141.83		71.751
KO3	349.272	66.2615	206.588	466.27	230.785	22.2262	198.091	151.01	65.0165	26.4918	1782.01		59.6973
Relative abundance (%)
Sample	32:0	32:1	34:0	34:1	34:2	36:0	36:1	36:2	36:4	38:4
WT1	9.33764	1.96943	5.4425	19.2877	10.656	0.611136	9.03459	8.97262	3.01654	1.29119
WT2	20.4169	3.26604	16.3982	29.5184	12.4806	2.20401	16.2397	12.3845	4.19266	2.17463
WT3	13.6054	3.21706	11.2811	28.9043	13.2236	1.12617	17.3238	15.5468	4.5887	2.28821
KO1	12.5316	2.53839	8.5061	17.5216	8.90594	1.11471	8.69814	6.68318	1.90124	0.836544
KO2	14.4664	2.30089	9.44756	17.8568	9.14138	0.951836	8.10424	6.21346	2.35199	0.91644
KO3	11.7006	2.21976	6.92067	15.62	7.73129	0.744575	6.63602	5.05883	2.17805	0.887474

## Sheet: PS dataset
Normalized area
PS
Sample	34:1	36:1	36:2	36:4	38:4	40:6	Total PS	Mean of WT	Total PS relative abundance (%)
WT1	0.00314469	0.00365732	0.00423211	0.00221412	0.00291909	0.0004571	0.0166244	0.0140344	118.455
WT2	0.00164301	0.002506	0.000477977	0	0.00378654	0	0.00841353		59.9495
WT3	0.00223239	0.00321727	0.00336008	0.00307573	0.00432605	0.000853618	0.0170651		121.595
KO1	0.000446459	0	0	0	0.000498584	0	0.000945043		6.73378
KO2	0.000548834	0	0	0.000669243	0.00133777	0	0.00255584		18.2113
KO3	0	0	0	0	0.000565349	0	0.000565349		4.02832
Relative abundance (%)
PS
Sample	34:1	36:1	36:2	36:4	38:4	40:6
WT1	18.9161	21.9997	25.4572	13.3185	17.559	2.74957
WT2	19.5282	29.7854	5.68105	0	45.0054	0
WT3	13.0816	18.8529	19.6897	18.0235	25.3502	5.00212
KO1	3.18118	0	0	0	3.55259	0
KO2	3.91064	0	0	4.7686	9.53207	0
KO3	0	0	0	0	4.02832	0
